# Supplementary material for: Springing into action: Comparing escape responses between bipedal and quadrupedal rodents
Source: Ecol Evol. 2024 Sep 20;14(9):e70292. doi: 10.1002/ece3.70292 (PMC11413494; doi:10.1002/ece3.70292)
Supplement: Supplementary file 1 — Data S1. [file ECE3-14-e70292-s001.csv]

Rodent ID	Species	Loco	Pop	Wt	Lux	Escape	Esc_num	Rxn	B_disp	H_disp	Vel_i	Height	Angle	Response	Hit
6	CHPE	Quad	Rodeo	17	0.01	Jump	1	42	33.6	0.5	2.218001715	0.134999383	47.20246763	75.6	N
7	CHPE	Quad	Rodeo	21	0.01	Jump	1	25.2	113.4	0.4	2.625681419	0.031235236	17.34631786	138.6	N
8	CHPE	Quad	Rodeo	15	0.01	Jump	1	25.2	100.8	0.37	1.98870973	0.060761619	33.30020613	126	N
9	CHPE	Quad	Rodeo	20	0.01	Jump	1	25.2	21	0.43	2.10060617	0.14544718	53.5318961	46.2	N
11	CHPE	Quad	Rodeo	19	0.01	Jump	1	46.2	218.4	0.25	2.436018266	0.013519406	12.20562943	264.6	N
12	CHPE	Quad	Rodeo	21	0.01	Jump	1	29.4	54.6	0.34	1.866791144	0.063076142	36.57808492	84	N
13	CHPE	Quad	Rodeo	19	0.05	Jump	1	29.4	37.8	0.68	3.073588651	0.070279281	22.46057014	67.2	N
15	CHPE	Quad	Rodeo	10	0.01	Jump	1	37.8	88.2	0.25	1.85418721	0.149016303	67.24598531	126	N
17	CHPE	Quad	Rodeo	12	0.01	Jump	1	25.2	25.2	0.27	1.973191782	0.026498036	21.43315984	50.4	N
18	CHPE	Quad	Rodeo	16	0.01	Scramble	0	33.6	67.2	NA	NA	NA	NA	100.8	N
20	CHPE	Quad	Rodeo	17	0	Jump	1	16.8	21	0.41	1.868522053	0.115271865	53.59541116	37.8	N
23	CHPE	Quad	Rodeo	18	0.1	Jump	1	16.8	58.8	0.23	1.505986206	0.051936151	42.08952829	75.6	N
24	CHPE	Quad	Rodeo	13	0	Jump	1	50.4	33.6	0.38	2.061818594	0.056262361	30.63551807	84	N
27	CHPE	Quad	Rodeo	18	0	Jump	1	21	21	0.56	2.348212342	0.152628689	47.47112431	42	N
30	CHPE	Quad	Rodeo	18	0.01	Jump	1	12.6	29.4	0.51	2.285426966	0.171339547	53.34572096	42	N
31	CHPE	Quad	Rodeo	19	0	Jump	1	29.4	29.4	0.67	2.628938613	0.121674656	35.99524952	58.8	N
32	CHPE	Quad	Rodeo	20	0	Jump	1	29.4	46.2	0.41	2.007436403	0.109042123	46.77135695	75.6	N
33	CHPE	Quad	Rodeo	20	0	Jump	1	NA	NA	0.49	2.199883635	0.109042123	41.67355126	NA	N
35	CHPE	Quad	Rodeo	19	0	Jump	1	16.8	37.8	0.36	1.887782948	0.102985429	48.84946405	54.6	N
39	CHPE	Quad	Rodeo	20	0	Jump	1	21	42	0.44	2.086014149	0.124940945	48.63879459	63	N
123	CHPE	Quad	Rodeo	20	0.01	Scramble	0	37.8	NA	NA	NA	NA	NA	NA	N
UNK	CHPE	Quad	Rodeo	NA	0.01	Jump	1	25.2	84	0.3	1.999978296	0.032900827	23.68598957	109.2	N
101	DIDE	Biped	Zzyzx	80	0.02	Jump	1	25.2	58.8	0.525	2.278554027	0.149016303	48.62717167	84	N
102	DIDE	Biped	Zzyzx	88	0.01	Jump	1	NA	NA	0.53	3.191609747	0.036361795	15.34581203	NA	Y
106	DIDE	Biped	Zzyzx	126	0.07	Jump	1	8.4	29.4	0.26	2.506104917	0.306317299	78.0196428	37.8	N
111	DIDE	Biped	Zzyzx	86	0.01	Jump	1	12.6	100.8	0.388	2.040648948	0.063076142	33.03472133	113.4	N
115	DIDE	Biped	Zzyzx	58	0	Jump	1	21	58.8	0.315	1.83063667	0.11845163	56.38291413	79.8	N
116	DIDE	Biped	Zzyzx	84	0	Jump	1	12.6	54.6	0.86	3.07321872	0.348887205	58.35675524	67.2	N
117	DIDE	Biped	Zzyzx	100	0	Jump	1	33.6	138.6	0.35	1.959280679	0.054077625	31.71730904	172.2	N
119	DIDE	Biped	Zzyzx	36	0	Jump	1	12.6	46.2	0.56	2.49679372	0.233961437	59.10415295	58.8	N
120	DIDE	Biped	Zzyzx	41	0.19	Jump	1	21	50.4	0.47	2.161162251	0.100021975	40.40611821	71.4	N
122	DIDE	Biped	Zzyzx	116	0	Jump	1	16.8	84	0.37	2.618246496	0.026498036	15.98516812	100.8	N
124	DIDE	Biped	Zzyzx	59	0.07	Scramble	0	NA	NA	NA	NA	NA	NA	NA	N
125	DIDE	Biped	Zzyzx	92	0	Jump	1	25.2	84	0.56	2.858690979	0.054077625	21.11998855	109.2	N
127	DIDE	Biped	Zzyzx	118	0.06	Jump	1	16.8	126	0.54	2.375625817	0.094224854	34.9135722	142.8	N
128	DIDE	Biped	Zzyzx	70	0	Jump	1	21	105	0.61	2.774568064	0.072766852	25.50859506	126	N
129	DIDE	Biped	Zzyzx	51	0.07	Jump	1	42	138.6	0.27	2.834908612	0.011442825	9.621499728	180.6	N
130	DIDE	Biped	Zzyzx	110	0	Jump	1	12.6	79.8	0.8	3.22185605	0.091391186	24.55831193	92.4	N
131	DIDE	Biped	Zzyzx	101	0.01	Jump	1	NA	NA	0.33	2.411604003	0.271339891	73.08827858	NA	N
132	DIDE	Biped	Zzyzx	98	0	Jump	1	21	71.4	0.97	3.44524978	0.121674656	26.64526219	92.4	N
151	DIDE	Biped	Zzyzx	92	0.01	Jump	1	16.8	79.8	0.7	3.191963646	0.067834973	21.18774635	96.6	N
154	DIDE	Biped	Zzyzx	86	0.03	Scramble	0	21	67.2	NA	NA	NA	NA	88.2	N
156	DIDE	Biped	Zzyzx	92	0	Jump	1	21	88.2	0.65	2.525208892	0.163725417	45.2152221	109.2	N
158	DIDE	Biped	Zzyzx	106	0.1	Jump	1	16.8	105	0.35	1.853847503	0.091391186	46.24608374	121.8	N
619	DIDE	Biped	Yuma	109	0.01	Jump	1	16	60	0.475	2.413737841	0.0593505	26.55559358	76	N
675	DIDE	Biped	Yuma	120	0.01	Jump	1	12	60	0.73	2.3886536	0.091391186	34.09689035	72	N
684	DIDE	Biped	Yuma	62	0.01	Jump	1	16	52	0.48	2.774568064	0.072766852	25.50859506	68	N
691	DIDE	Biped	Yuma	125	0.01	Jump	1	12	84	0.88	3.091642979	0.009539293	8.043934137	96	N
698	DIDE	Biped	Yuma	102	0.03	Jump	1	16	44	0.63	3.22185605	0.091391186	24.55831193	60	N
101	DIME	Biped	Rodeo	43	0.01	Scramble	0	21	105	NA	NA	NA	NA	126	N
104	DIME	Biped	Rodeo	26	0.02	Jump	1	16.8	42	0.28	1.693810994	0.094224854	53.39120335	58.8	N
107	DIME	Biped	Rodeo	35	0.08	Scramble	0	16.8	168	NA	NA	NA	NA	184.8	N
110	DIME	Biped	Rodeo	48	0.02	Scramble	0	NA	NA	NA	NA	NA	NA	NA	Y
110	DIME	Biped	Zzyzx	58	0	Jump	1	29.4	50.4	0.35	1.85799042	0.097101783	47.97747044	79.8	N
113	DIME	Biped	Rodeo	34	0.02	Jump	1	16.8	37.8	0.15	1.689101486	0.134999383	74.47582148	54.6	N
113	DIME	Biped	Zzyzx	45	0	Jump	1	33.6	151.2	0.45	2.441368899	0.049837939	23.89352958	184.8	N
115	DIME	Biped	Rodeo	41	0.05	Scramble	0	NA	92.4	NA	NA	NA	NA	NA	N
118	DIME	Biped	Rodeo	48	0.05	Jump	1	21	67.2	0.2	1.433178465	0.067834973	53.60670664	88.2	N
121	DIME	Biped	Rodeo	48	0.01	Jump	1	21	109.2	0.41	2.396641816	0.041877713	22.22311073	130.2	N
121	DIME	Biped	Zzyzx	38	0	Scramble	0	NA	NA	NA	NA	NA	NA	NA	N
133	DIME	Biped	Zzyzx	38	0	Scramble	0	NA	NA	NA	NA	NA	NA	NA	Y
134	DIME	Biped	Zzyzx	40	0	Scramble	0	16.8	197.4	NA	NA	NA	NA	214.2	N
135	DIME	Biped	Zzyzx	34	0	Jump	1	21	197.4	0.48	2.230528697	0.085853637	35.58171092	218.4	N
136	DIME	Biped	Zzyzx	34	0	Jump	1	42	126	0.21	1.453603467	0.041877713	38.57833896	168	N
137	DIME	Biped	Zzyzx	40	0	Jump	1	29.4	138.6	0.65	2.55709966	0.203526549	51.39537675	168	N
138	DIME	Biped	Zzyzx	34	0	Scramble	0	12.6	130.2	NA	NA	NA	NA	142.8	N
139	DIME	Biped	Zzyzx	40	0.01	Scramble	0	12.6	NA	NA	NA	NA	NA	NA	N
140	DIME	Biped	Zzyzx	43	0	Jump	1	NA	NA	0.45	2.746351016	0.036361795	17.91166032	NA	Y
141	DIME	Biped	Zzyzx	21	0	Jump	1	21	147	0.47	3.55861804	0.022150195	10.67567565	168	N
142	DIME	Biped	Zzyzx	39	0	Jump	1	21	88.2	0.46	2.859406836	0.03460968	16.7493643	109.2	N
144	DIME	Biped	Zzyzx	48	0	Jump	1	NA	NA	0.58	3.093622674	0.047782989	18.23900825	NA	Y
145	DIME	Biped	Zzyzx	25	0	Scramble	0	16.8	58.8	NA	NA	NA	NA	75.6	N
155	DIME	Biped	Zzyzx	26	0	Jump	1	25.2	113.4	0.22	1.496286833	0.041877713	37.28611539	138.6	N
157	DIME	Biped	Zzyzx	34	0	Jump	1	21	105	0.44	2.128071439	0.080489137	36.19365923	126	N
162	DIME	Biped	Zzyzx	60	0	Jump	1	NA	NA	0.34	NA	NA	NA	NA	N
166	DIME	Biped	Zzyzx	35	0	Jump	1	37.8	184.8	0.23	1.664799576	0.029612907	27.24878832	222.6	N
170	DIME	Biped	Zzyzx	26	0	Jump	1	12.6	84	0.42	2.065586231	0.080489137	37.47244609	96.6	N
172	DIME	Biped	Zzyzx	32	0	Jump	1	25.2	100.8	0.48	2.390964621	0.063076142	27.72796514	126	N
197	DIME	Biped	Zzyzx	20	0	Scramble	0	21	NA	NA	NA	NA	NA	NA	N
205	DIME	Biped	Rodeo	46	0	Jump	1	12.6	37.8	0.45	2.159234488	0.163725417	56.10456035	50.4	N
810	DIME	Biped	Rodeo	45	0.01	Scramble	0	29.4	NA	NA	NA	NA	NA	NA	N
814	DIME	Biped	Rodeo	48	0.04	Scramble	0	NA	NA	NA	NA	NA	NA	NA	Y
829	DIME	Biped	Rodeo	44	0.06	Scramble	0	NA	105	NA	NA	NA	NA	NA	N
830	DIME	Biped	Rodeo	36	0.01	Jump	1	25.2	67.2	0.16	1.267951872	0.049837939	51.24942316	92.4	N
834	DIME	Biped	Rodeo	39	0.09	Scramble	0	37.8	201.6	NA	NA	NA	NA	239.4	N
837	DIME	Biped	Rodeo	52	0.01	Jump	1	16.8	37.8	0.29	1.733392329	0.051936151	35.6163238	54.6	N
839	DIME	Biped	Rodeo	37	0.02	Jump	1	16.8	67.2	0.18	1.789979402	0.013519406	16.72191017	84	N
849	DIME	Biped	Rodeo	45	0.01	Scramble	0	21	147	NA	NA	NA	NA	168	N
852	DIME	Biped	Rodeo	45	0.01	Scramble	0	29.4	155.4	NA	NA	NA	NA	184.8	N
854	DIME	Biped	Rodeo	40	0.01	Jump	1	29.4	29.4	0.43	2.10837273	0.149016303	54.19341114	58.8	N
858	DIME	Biped	Rodeo	36	0.01	Jump	1	21	113.4	0.27	1.719382322	0.041877713	31.81590143	134.4	N
861	DIME	Biped	Rodeo	46	0.05	Jump	1	16.8	67.2	0.25	1.780192962	0.029612907	25.35189921	84	N
865	DIME	Biped	Rodeo	44	0.08	Jump	1	16.8	25.2	0.11	1.527224509	0.112135363	76.22076457	42	N
877	DIME	Biped	Rodeo	50	0.01	Jump	1	29.4	151.2	0.4	1.982661039	0.094224854	43.29685011	180.6	N
889	DIME	Biped	Rodeo	44	0.01	Jump	1	16.8	37.8	0.61	3.133313421	0.448541453	71.22243554	54.6	N
893	DIME	Biped	Rodeo	43	0.02	Scramble	0	37.8	117.6	NA	NA	NA	NA	155.4	N
895	DIME	Biped	Rodeo	45	0.01	Jump	1	21	63	0.22	1.574348505	0.094224854	59.72745848	84	N
103	DISP	Biped	Rodeo	117	0.01	Scramble	0	NA	NA	NA	NA	NA	NA	NA	Y
105	DISP	Biped	Animas	95	0.02	Scramble	0	25.2	NA	NA	NA	NA	NA	NA	N
112	DISP	Biped	Rodeo	92	0.01	Jump	1	21	37.8	0.74	2.741523745	0.141921319	37.49333784	58.8	N
117	DISP	Biped	Animas	105	0.02	Jump	1	29.4	172.2	0.3	NA	NA	NA	201.6	N
119	DISP	Biped	Rodeo	136	0.01	Jump	1	33.6	163.8	0.2	1.406841111	0.043802876	41.22022462	197.4	N
122	DISP	Biped	Rodeo	132	0.01	Jump	1	33.6	58.8	0.36	2.064803593	0.047782989	27.96482054	92.4	N
605	DISP	Biped	Animas	135	0.02	Jump	1	25.2	163.8	0.3	2.075534376	0.029612907	21.54602828	189	N
617	DISP	Biped	Animas	135	0.04	Jump	1	21	88.2	0.46	2.313271488	0.063076142	28.74424814	109.2	N
620	DISP	Biped	Animas	130	0.04	Jump	1	16.8	126	0.32	1.772439265	0.083149756	46.10601036	142.8	N
676	DISP	Biped	Animas	115	0.04	Jump	1	29.4	79.8	0.13	1.190801611	0.051936151	57.96297022	109.2	N
683	DISP	Biped	Animas	120	0.03	Jump	1	NA	NA	1.08	3.340180831	0.195220226	35.86835433	NA	Y
690	DISP	Biped	Animas	105	0.02	Jump	1	NA	NA	0.59	2.700700936	0.072766852	26.25871752	NA	Y
697	DISP	Biped	Animas	115	0.02	Jump	1	33.6	54.6	0.26	1.730067226	0.036361795	29.223183	88.2	N
802	DISP	Biped	Rodeo	119	0.02	Scramble	0	NA	NA	NA	NA	NA	NA	NA	N
803	DISP	Biped	Rodeo	100	0.02	Jump	1	29.4	21	0.36	2.07104046	0.171339547	62.28827648	50.4	N
804	DISP	Biped	Rodeo	98	0.02	Jump	1	25.2	50.4	0.41	2.359094682	0.043802876	23.13920532	75.6	N
805	DISP	Biped	Rodeo	138	0.02	Jump	1	NA	NA	0.35	2.377739568	0.029612907	18.69752744	NA	Y
806	DISP	Biped	Rodeo	125	0.01	Jump	1	NA	NA	0.38	3.176555009	0.018191713	10.84043559	NA	N
807	DISP	Biped	Rodeo	122	0.09	Jump	1	NA	NA	0.79	2.793837606	0.175211505	41.57773467	NA	Y
808	DISP	Biped	Rodeo	120	0.09	Scramble	0	NA	NA	NA	NA	NA	NA	NA	N
809	DISP	Biped	Rodeo	121	0.02	Jump	1	NA	NA	0.64	4.188347852	0.029612907	10.48568726	NA	N
811	DISP	Biped	Rodeo	90	0.01	Jump	1	46.2	210	0.45	NA	NA	NA	256.2	N
815	DISP	Biped	Rodeo	143	0.04	Jump	1	NA	NA	0.27	2.230201295	0.019467945	16.0883018	NA	Y
817	DISP	Biped	Rodeo	130	0.03	Jump	1	NA	NA	0.61	NA	NA	NA	NA	Y
819	DISP	Biped	Rodeo	117	0.02	Scramble	0	25.2	NA	NA	NA	NA	NA	NA	N
820	DISP	Biped	Rodeo	133	0.02	Jump	1	21	50.4	0.92	NA	NA	NA	71.4	N
826	DISP	Biped	Rodeo	73	0.01	Jump	1	NA	NA	0.27	2.063269081	0.023556213	19.23801381	NA	N
828	DISP	Biped	Animas	85	0.04	Jump	1	25.2	193.2	0.23	2.173266628	0.01462259	14.26820525	218.4	N
836	DISP	Biped	Rodeo	105	0.02	Scramble	0	NA	NA	0.14	NA	NA	NA	NA	N
841	DISP	Biped	Animas	155	0.02	Jump	1	NA	NA	0.26	1.910030793	0.026498036	22.17886	NA	Y
842	DISP	Biped	Animas	130	0.07	Jump	1	NA	NA	0.31	1.794467557	0.109042123	54.59727808	NA	Y
844	DISP	Biped	Rodeo	135	0.01	Jump	1	37.8	105	0.62	3.475272721	0.041877713	15.11912269	142.8	N
845	DISP	Biped	Rodeo	115	0.02	Scramble	0	NA	NA	NA	NA	NA	NA	NA	N
847	DISP	Biped	Rodeo	116	0.02	Scramble	0	25.2	58.8	NA	NA	NA	NA	84	N
850	DISP	Biped	Animas	80	0.04	Jump	1	NA	NA	0.75	2.717978168	0.171339547	42.42140872	NA	Y
851	DISP	Biped	Rodeo	100	0.01	Scramble	0	33.6	NA	0.21	NA	NA	NA	NA	N
853	DISP	Biped	Rodeo	135	0.01	Scramble	0	37.8	201.6	NA	NA	NA	NA	239.4	N
855	DISP	Biped	Rodeo	103	0.01	Jump	1	NA	NA	0.28	1.657969883	0.072766852	46.1102655	NA	Y
871	DISP	Biped	Rodeo	100	0.09	Scramble	0	NA	NA	NA	NA	NA	NA	NA	Y
872	DISP	Biped	Rodeo	100	0.04	Jump	1	29.4	NA	0.46	NA	NA	NA	NA	N
873	DISP	Biped	Rodeo	89	0.03	Jump	1	33.6	79.8	0.44	NA	NA	NA	113.4	N
879	DISP	Biped	Animas	115	0.04	Jump	1	NA	NA	0.55	2.701294845	0.060761619	23.84076412	NA	Y
886	DISP	Biped	Rodeo	118	0.02	Jump	1	37.8	58.8	0.86	4.08084428	0.058490359	15.21889715	96.6	N
887	DISP	Biped	Rodeo	135	0.01	Jump	1	NA	NA	0.22	1.666285725	0.115271865	64.49265486	NA	N
894	DISP	Biped	Animas	135	0.04	Scramble	0	NA	NA	NA	NA	NA	NA	NA	Y
898	DISP	Biped	Rodeo	132	0.02	Jump	1	29.4	63	0.84	NA	NA	NA	92.4	N
203	NEAL	Quad	Rodeo	195	0	Scramble	0	16.8	172.2	NA	NA	NA	NA	189	N
209	NEAL	Quad	Rodeo	109	0	Scramble	0	12.6	231	NA	NA	NA	NA	243.6	N
280	NEAL	Quad	Rodeo	155	0	Jump	1	21	46.2	NA	NA	NA	NA	67.2	N
282	NEAL	Quad	Rodeo	190	0	Scramble	0	16.8	214.2	NA	NA	NA	NA	231	N
295	NEAL	Quad	Rodeo	237	0	Scramble	0	16.8	151.2	NA	NA	NA	NA	168	N
UNK-0702	NEAL	Quad	Rodeo	NA	0.1	Scramble	0	16.8	155.4	NA	NA	NA	NA	172.2	N
UNK-0715	NEAL	Quad	Rodeo	NA	0	Scramble	0	NA	NA	NA	NA	NA	NA	NA	N
UNK-0717	NEAL	Quad	Rodeo	NA	0	Scramble	0	21	172.2	NA	NA	NA	NA	193.2	N
UNK-0718	NEAL	Quad	Rodeo	NA	0	Scramble	0	25.2	151.2	NA	NA	NA	NA	176.4	N
UNK-0722	NEAL	Quad	Rodeo	NA	0	Scramble	0	21	121.8	NA	NA	NA	NA	142.8	N
UNK1-0723	NEAL	Quad	Rodeo	NA	0	Scramble	0	16.8	130.2	NA	NA	NA	NA	147	N
UNK2-0723	NEAL	Quad	Rodeo	NA	0	Scramble	0	21	138.6	NA	NA	NA	NA	159.6	N
UNK-0726	NEAL	Quad	Rodeo	NA	0	Scramble	0	16.8	147	NA	NA	NA	NA	163.8	N
UNK-0729	NEAL	Quad	Rodeo	NA	0	Scramble	0	25.2	151.2	NA	NA	NA	NA	176.4	N
1	OTBE	Quad	BORR	305	NA	Scramble	0	33.2	141.1	NA	NA	NA	NA	174.3	N
2	OTBE	Quad	BORR	NA	NA	Scramble	0	58.1	107.9	NA	NA	NA	NA	166	N
3	OTBE	Quad	BORR	NA	NA	Scramble	0	NA	290.5	NA	NA	NA	NA	NA	N
4	OTBE	Quad	BORR	NA	NA	Scramble	0	49.8	124.5	NA	NA	NA	NA	174.3	N
5	OTBE	Quad	BORR	NA	NA	Scramble	0	41.5	149.4	NA	NA	NA	NA	190.9	N
6	OTBE	Quad	BORR	NA	NA	Scramble	0	33.2	240.7	NA	NA	NA	NA	273.9	N
7	OTBE	Quad	BORR	NA	NA	Scramble	0	24.9	NA	NA	NA	NA	NA	NA	N
8	OTBE	Quad	BORR	630	NA	Jump	1	41.5	124.5	NA	NA	NA	NA	166	N
9	OTBE	Quad	BORR	445	NA	Scramble	0	33.2	141.1	NA	NA	NA	NA	174.3	N
10	OTBE	Quad	BORR	620	NA	Jump	1	33.2	99.6	NA	NA	NA	NA	132.8	N
11	OTBE	Quad	BORR	595	NA	Scramble	0	NA	NA	NA	NA	NA	NA	NA	N
12	OTBE	Quad	BORR	570	NA	Scramble	0	33.2	215.8	NA	NA	NA	NA	249	N
13	OTBE	Quad	BORR	470	NA	Scramble	0	41.5	215.8	NA	NA	NA	NA	257.3	N
14	OTBE	Quad	BORR	735	NA	Scramble	0	24.9	124.5	NA	NA	NA	NA	149.4	N
15	OTBE	Quad	BORR	595	NA	Scramble	0	41.5	107.9	NA	NA	NA	NA	149.4	N
16	OTBE	Quad	BORR	425	NA	Scramble	0	24.9	149.4	NA	NA	NA	NA	174.3	N
17	OTBE	Quad	BORR	295	NA	Scramble	0	33.2	NA	NA	NA	NA	NA	NA	N
18	OTBE	Quad	BORR	465	NA	Scramble	0	41.5	157.7	NA	NA	NA	NA	199.2	N
19	OTBE	Quad	BORR	470	NA	Scramble	0	33.2	141.1	NA	NA	NA	NA	174.3	N
20	OTBE	Quad	BORR	765	NA	Scramble	0	58.1	NA	NA	NA	NA	NA	NA	N
21	OTBE	Quad	BORR	670	NA	Scramble	0	33.2	215.8	NA	NA	NA	NA	249	N
22	OTBE	Quad	BORR	NA	NA	Scramble	0	33.2	99.6	NA	NA	NA	NA	132.8	N
23	OTBE	Quad	BORR	NA	NA	Scramble	0	24.9	149.4	NA	NA	NA	NA	174.3	N
